# Supplementary material for: Molecular and pathological investigation of avian reovirus (ARV) in Egypt with the assessment of the genetic variability of field strains compared to vaccine strains
Source: Front Microbiol. 2023 Apr 17;14:1156251. doi: 10.3389/fmicb.2023.1156251 (PMC10150020; doi:10.3389/fmicb.2023.1156251)
Supplement: Supplementary file 1 [file Table_1.XLS]

## Sheet: MatrixOutput
	QRR29607/vaccine/Brazil/S1133_ZOETIS/2019/G1	AIS22937/vaccine/China/S1133/2013/G1	ABL74250/Vaccine/USA/V.A.Vac/2006/G1	AKH03095/Chicken/China/SD09-1/2009/G1	AJP75036/Broiler/USA/104533/2014/G1	QDC35602/Broiler/China/YTLY-161024b/2016/G1	QDC35610/Broiler/China/LCSX-150411/2015/G1	AAW55563/_vaccine/_USA/S1133/2004/G1	AKH03107/Chicken/China/SD10-1/2010/G1	AXI68752/Vaccine/_Canada/S1133-2017/2016/G1	AIS22900/Vaccine/China/1733/2013/G1	QRR29606/Vaccine/Brazil/S1133_BIOVET/2019/G1	AF204945/Vaccine/China/2408/1999/G1	QRR29608/Vaccine/Brazil/_2177_MSD/2019/G1	AKT04251/Broiler/USA/04455/13/2014/G2	ALJ96744//Broiler/Pennsylvania/01382/2014/G2	ASA69322/Broiler/Canada/SK-R27/2014/G2	ABJ09659/_Chicken/USA/GA_41560/2005/G2	AFZ38416/chicken/USA//GA/12274/2012/G2	ASA69320/_Broiler/Canada/SK-R25/2013/G2	ASA69318/_broiler/Canada/SK-R23/2014/G2	ASA69319/_broiler/Canada/SK-R24/2014/G2	ABJ09662/Chicken/USA/42563-4/2005/G3	ACN56949/Chicken/Israel/ISR5233/2007/G3	ABJ09660/chicken/USA/GA_41565/2005/G3	ALJ96756/Broiler/Pennsylvania/07634/2014/G3	AKT04255/Broiler/USA/28505/2014/G3	AKT04266/Broiler/USA/05573/2014/G4	ALJ96769/Broiler_Chicken/Pennsylvania/14702/2014/G4	AKT04267/Turkey/USA/22690/2014/G4	ALJ96770/Pheasant/USA/13649/2014/G4	ALJ96763/Broiler/USA/20953/2012/G4	AMW77370/Pheasant/USA/13649/2014/G4	AKT04268/Broiler/USA/11781-12/2014/G4	AKT04271/Broiler/USA/03795-14/2014/G4	AJP74850/Broiler/USA/94826/2012/G4	AXI68769/Broiler/Canada/12-1089/2012/G4	AJP74924/Broiler/Canada/97595/2013/G4	AJP74848/Broiler_Chicken/USA/94593/2012/G4	AJP74845/Broiler/USA/93116/2012/G4	AJP74913/Broiler_Chicken/USA/97361/2013/G4	AJP74932/Broiler_Chicken/USA/97970/2013/G4	QJX58210/Broiler/Canada/D6/2014/G4	AJP74975/Broiler_breeder/USA/100557/2013/G4	ASA69312/Broiler/Canada/SK-R17/2014/G4	ASA69312/Broiler/Canada/SK-R17/2014/G4(2)	AJP74997/Chicken/USA/101343/2013/G4	ASA69311/Broiler/Canada/SK-R16/2014/G4	ASA69310/Broiler/Canada/SK-R15/2014/G4
QRR29607/vaccine/Brazil/S1133_ZOETIS/2019/G1
AIS22937/vaccine/China/S1133/2013/G1	0.00377358
ABL74250/Vaccine/USA/V.A.Vac/2006/G1	0	0.00377358
AKH03095/Chicken/China/SD09-1/2009/G1	0	0.00377358	0
AJP75036/Broiler/USA/104533/2014/G1	0	0.00377358	0	0
QDC35602/Broiler/China/YTLY-161024b/2016/G1	0	0.00377358	0	0	0
QDC35610/Broiler/China/LCSX-150411/2015/G1	0	0.00377358	0	0	0	0
AAW55563/_vaccine/_USA/S1133/2004/G1	0	0.00377358	0	0	0	0	0
AKH03107/Chicken/China/SD10-1/2010/G1	0	0.00377358	0	0	0	0	0	0
AXI68752/Vaccine/_Canada/S1133-2017/2016/G1	0.0113208	0.0150943	0.0113208	0.0113208	0.0113208	0.0113208	0.0113208	0.0113208	0.0113208
AIS22900/Vaccine/China/1733/2013/G1	0.0226415	0.0264151	0.0226415	0.0226415	0.0226415	0.0226415	0.0226415	0.0226415	0.0226415	0.0113208
QRR29606/Vaccine/Brazil/S1133_BIOVET/2019/G1	0.0150943	0.0188679	0.0150943	0.0150943	0.0150943	0.0150943	0.0150943	0.0150943	0.0150943	0.00377358	0.0113208
AF204945/Vaccine/China/2408/1999/G1	0.0188679	0.0226415	0.0188679	0.0188679	0.0188679	0.0188679	0.0188679	0.0188679	0.0188679	0.00754717	0.0113208	0.0113208
QRR29608/Vaccine/Brazil/_2177_MSD/2019/G1	0.0226415	0.0264151	0.0226415	0.0226415	0.0226415	0.0226415	0.0226415	0.0226415	0.0226415	0.0113208	0.0226415	0.0150943	0.0188679
AKT04251/Broiler/USA/04455/13/2014/G2	0.486792	0.490566	0.486792	0.486792	0.486792	0.486792	0.486792	0.486792	0.486792	0.479245	0.483019	0.479245	0.479245	0.475472
ALJ96744//Broiler/Pennsylvania/01382/2014/G2	0.486792	0.490566	0.486792	0.486792	0.486792	0.486792	0.486792	0.486792	0.486792	0.479245	0.483019	0.479245	0.479245	0.475472	0.00754717
ASA69322/Broiler/Canada/SK-R27/2014/G2	0.486792	0.490566	0.486792	0.486792	0.486792	0.486792	0.486792	0.486792	0.486792	0.479245	0.483019	0.479245	0.479245	0.475472	0.188679	0.188679
ABJ09659/_Chicken/USA/GA_41560/2005/G2	0.449057	0.45283	0.449057	0.449057	0.449057	0.449057	0.449057	0.449057	0.449057	0.449057	0.45283	0.449057	0.449057	0.445283	0.328302	0.335849	0.324528
AFZ38416/chicken/USA//GA/12274/2012/G2	0.460377	0.464151	0.460377	0.460377	0.460377	0.460377	0.460377	0.460377	0.460377	0.45283	0.456604	0.45283	0.45283	0.449057	0.335849	0.332075	0.316981	0.143396
ASA69320/_Broiler/Canada/SK-R25/2013/G2	0.467925	0.471698	0.467925	0.467925	0.467925	0.467925	0.467925	0.467925	0.467925	0.464151	0.467925	0.464151	0.464151	0.460377	0.34717	0.34717	0.335849	0.158491	0.158491
ASA69318/_broiler/Canada/SK-R23/2014/G2	0.471698	0.475472	0.471698	0.471698	0.471698	0.471698	0.471698	0.471698	0.471698	0.467925	0.471698	0.467925	0.467925	0.464151	0.343396	0.343396	0.332075	0.154717	0.154717	0.00377358
ASA69319/_broiler/Canada/SK-R24/2014/G2	0.471698	0.475472	0.471698	0.471698	0.471698	0.471698	0.471698	0.471698	0.471698	0.467925	0.471698	0.467925	0.467925	0.464151	0.343396	0.343396	0.332075	0.154717	0.154717	0.00377358	0
ABJ09662/Chicken/USA/42563-4/2005/G3	0.486792	0.490566	0.486792	0.486792	0.486792	0.486792	0.486792	0.486792	0.486792	0.483019	0.486792	0.483019	0.483019	0.479245	0.516981	0.516981	0.520755	0.49434	0.490566	0.471698	0.471698	0.471698
ACN56949/Chicken/Israel/ISR5233/2007/G3	0.501887	0.50566	0.501887	0.501887	0.501887	0.501887	0.501887	0.501887	0.501887	0.498113	0.501887	0.498113	0.498113	0.49434	0.524528	0.524528	0.528302	0.513208	0.475472	0.483019	0.483019	0.483019	0.203774
ABJ09660/chicken/USA/GA_41565/2005/G3	0.509434	0.513208	0.509434	0.509434	0.509434	0.509434	0.509434	0.509434	0.509434	0.50566	0.509434	0.50566	0.50566	0.50566	0.520755	0.520755	0.513208	0.513208	0.49434	0.475472	0.475472	0.475472	0.192453	0.162264
ALJ96756/Broiler/Pennsylvania/07634/2014/G3	0.524528	0.528302	0.524528	0.524528	0.524528	0.524528	0.524528	0.524528	0.524528	0.520755	0.524528	0.520755	0.520755	0.516981	0.513208	0.513208	0.520755	0.520755	0.49434	0.483019	0.483019	0.483019	0.192453	0.173585	0.101887
AKT04255/Broiler/USA/28505/2014/G3	0.520755	0.524528	0.520755	0.520755	0.520755	0.520755	0.520755	0.520755	0.520755	0.516981	0.520755	0.516981	0.516981	0.513208	0.509434	0.509434	0.513208	0.520755	0.490566	0.483019	0.483019	0.483019	0.184906	0.166038	0.0867925	0.0226415
AKT04266/Broiler/USA/05573/2014/G4	0.545455	0.549242	0.545455	0.545455	0.545455	0.545455	0.545455	0.545455	0.545455	0.541667	0.549242	0.545455	0.541667	0.541667	0.522727	0.522727	0.511364	0.511364	0.484848	0.481061	0.481061	0.481061	0.5	0.5	0.518939	0.511364	0.503788
ALJ96769/Broiler_Chicken/Pennsylvania/14702/2014/G4	0.554717	0.558491	0.554717	0.554717	0.554717	0.554717	0.554717	0.554717	0.554717	0.550943	0.558491	0.554717	0.550943	0.550943	0.524528	0.524528	0.513208	0.520755	0.486792	0.490566	0.490566	0.490566	0.50566	0.50566	0.524528	0.516981	0.509434	0.00757576
AKT04267/Turkey/USA/22690/2014/G4	0.54717	0.550943	0.54717	0.54717	0.54717	0.54717	0.54717	0.54717	0.54717	0.543396	0.550943	0.54717	0.543396	0.543396	0.516981	0.516981	0.513208	0.513208	0.486792	0.483019	0.483019	0.483019	0.498113	0.498113	0.516981	0.509434	0.501887	0.00378788	0.0113208
ALJ96770/Pheasant/USA/13649/2014/G4	0.54717	0.550943	0.54717	0.54717	0.54717	0.54717	0.54717	0.54717	0.54717	0.543396	0.550943	0.54717	0.543396	0.543396	0.520755	0.520755	0.513208	0.513208	0.486792	0.483019	0.483019	0.483019	0.498113	0.498113	0.516981	0.509434	0.501887	0	0.00754717	0.00377358
ALJ96763/Broiler/USA/20953/2012/G4	0.55303	0.556818	0.55303	0.55303	0.55303	0.55303	0.55303	0.55303	0.55303	0.549242	0.55303	0.549242	0.549242	0.549242	0.522727	0.522727	0.515152	0.515152	0.488636	0.484848	0.484848	0.484848	0.503788	0.5	0.518939	0.515152	0.507576	0.00760456	0.0151515	0.0113636	0.00757576
AMW77370/Pheasant/USA/13649/2014/G4	0.554217	0.558233	0.554217	0.554217	0.554217	0.554217	0.554217	0.554217	0.554217	0.550201	0.558233	0.554217	0.550201	0.550201	0.53012	0.53012	0.522088	0.522088	0.493976	0.493976	0.493976	0.493976	0.51004	0.506024	0.526104	0.51004	0.51004	0	0.00803213	0.00401606	0	0.00806452
AKT04268/Broiler/USA/11781-12/2014/G4	0.54717	0.550943	0.54717	0.54717	0.54717	0.54717	0.54717	0.54717	0.54717	0.543396	0.550943	0.54717	0.543396	0.543396	0.520755	0.520755	0.513208	0.513208	0.486792	0.483019	0.483019	0.483019	0.498113	0.498113	0.516981	0.509434	0.501887	0	0.00754717	0.00377358	0	0.00757576	0
AKT04271/Broiler/USA/03795-14/2014/G4	0.54717	0.550943	0.54717	0.54717	0.54717	0.54717	0.54717	0.54717	0.54717	0.543396	0.550943	0.54717	0.543396	0.543396	0.520755	0.520755	0.513208	0.513208	0.486792	0.483019	0.483019	0.483019	0.498113	0.498113	0.516981	0.509434	0.501887	0	0.00754717	0.00377358	0	0.00757576	0	0
AJP74850/Broiler/USA/94826/2012/G4	0.54717	0.550943	0.54717	0.54717	0.54717	0.54717	0.54717	0.54717	0.54717	0.543396	0.550943	0.54717	0.543396	0.543396	0.520755	0.520755	0.513208	0.513208	0.486792	0.483019	0.483019	0.483019	0.498113	0.498113	0.516981	0.509434	0.501887	0.00378788	0.0113208	0.00754717	0.00377358	0.0113636	0.00401606	0.00377358	0.00377358
AXI68769/Broiler/Canada/12-1089/2012/G4	0.54717	0.550943	0.54717	0.54717	0.54717	0.54717	0.54717	0.54717	0.54717	0.543396	0.550943	0.54717	0.543396	0.543396	0.516981	0.516981	0.509434	0.509434	0.483019	0.479245	0.479245	0.479245	0.498113	0.498113	0.516981	0.509434	0.501887	0.00757576	0.0150943	0.0113208	0.00754717	0.0151515	0.00803213	0.00754717	0.00754717	0.00377358
AJP74924/Broiler/Canada/97595/2013/G4	0.54717	0.550943	0.54717	0.54717	0.54717	0.54717	0.54717	0.54717	0.54717	0.543396	0.550943	0.54717	0.543396	0.543396	0.520755	0.520755	0.513208	0.513208	0.486792	0.483019	0.483019	0.483019	0.498113	0.498113	0.516981	0.509434	0.501887	0.00757576	0.0150943	0.0113208	0.00754717	0.0151515	0.00803213	0.00754717	0.00754717	0.00377358	0.00754717
AJP74848/Broiler_Chicken/USA/94593/2012/G4	0.539924	0.543726	0.539924	0.539924	0.539924	0.539924	0.539924	0.539924	0.539924	0.536122	0.543726	0.539924	0.536122	0.536122	0.51711	0.51711	0.509506	0.509506	0.486692	0.479087	0.479087	0.479087	0.494297	0.498099	0.513308	0.505703	0.498099	0.00763359	0.0152091	0.0114068	0.00760456	0.0152672	0.00404858	0.00760456	0.00760456	0.00380228	0.00760456	0.00760456
AJP74845/Broiler/USA/93116/2012/G4	0.54717	0.550943	0.54717	0.54717	0.54717	0.54717	0.54717	0.54717	0.54717	0.543396	0.550943	0.54717	0.543396	0.543396	0.520755	0.520755	0.513208	0.513208	0.486792	0.483019	0.483019	0.483019	0.498113	0.498113	0.516981	0.509434	0.501887	0.00378788	0.0113208	0.00754717	0.00377358	0.0113636	0.00401606	0.00377358	0.00377358	0	0.00377358	0.00377358	0.00380228
AJP74913/Broiler_Chicken/USA/97361/2013/G4	0.54717	0.550943	0.54717	0.54717	0.54717	0.54717	0.54717	0.54717	0.54717	0.543396	0.550943	0.54717	0.543396	0.543396	0.520755	0.520755	0.513208	0.513208	0.486792	0.483019	0.483019	0.483019	0.498113	0.498113	0.516981	0.509434	0.501887	0.00378788	0.0113208	0.00754717	0.00377358	0.0113636	0.00401606	0.00377358	0.00377358	0.00754717	0.0113208	0.0113208	0.0114068	0.00754717
AJP74932/Broiler_Chicken/USA/97970/2013/G4	0.54717	0.550943	0.54717	0.54717	0.54717	0.54717	0.54717	0.54717	0.54717	0.543396	0.550943	0.54717	0.543396	0.543396	0.520755	0.520755	0.513208	0.513208	0.486792	0.483019	0.483019	0.483019	0.498113	0.498113	0.516981	0.509434	0.501887	0.00378788	0.0113208	0.00754717	0.00377358	0.0113636	0.00401606	0.00377358	0.00377358	0.00754717	0.0113208	0.0113208	0.0114068	0.00754717	0
QJX58210/Broiler/Canada/D6/2014/G4	0.54717	0.550943	0.54717	0.54717	0.54717	0.54717	0.54717	0.54717	0.54717	0.543396	0.550943	0.54717	0.543396	0.543396	0.520755	0.520755	0.513208	0.513208	0.486792	0.483019	0.483019	0.483019	0.498113	0.498113	0.516981	0.509434	0.501887	0.00757576	0.0150943	0.0113208	0.00754717	0.0151515	0.00803213	0.00754717	0.00754717	0.00377358	0.00754717	0.00754717	0.00760456	0.00377358	0.00377358	0.00377358
AJP74975/Broiler_breeder/USA/100557/2013/G4	0.54717	0.550943	0.54717	0.54717	0.54717	0.54717	0.54717	0.54717	0.54717	0.543396	0.550943	0.54717	0.543396	0.543396	0.520755	0.520755	0.513208	0.513208	0.486792	0.483019	0.483019	0.483019	0.498113	0.498113	0.516981	0.509434	0.501887	0.00757576	0.0150943	0.0113208	0.00754717	0.0151515	0.00803213	0.00754717	0.00754717	0.00377358	0.00754717	0.00754717	0.00760456	0.00377358	0.00377358	0.00377358	0
ASA69312/Broiler/Canada/SK-R17/2014/G4	0.54717	0.550943	0.54717	0.54717	0.54717	0.54717	0.54717	0.54717	0.54717	0.543396	0.550943	0.54717	0.543396	0.543396	0.520755	0.520755	0.513208	0.513208	0.486792	0.483019	0.483019	0.483019	0.498113	0.498113	0.516981	0.509434	0.501887	0.00757576	0.0150943	0.0113208	0.00754717	0.0151515	0.00803213	0.00754717	0.00754717	0.00377358	0.00754717	0.00754717	0.00760456	0.00377358	0.00377358	0.00377358	0	0
ASA69312/Broiler/Canada/SK-R17/2014/G4(2)	0.54717	0.550943	0.54717	0.54717	0.54717	0.54717	0.54717	0.54717	0.54717	0.543396	0.550943	0.54717	0.543396	0.543396	0.520755	0.520755	0.513208	0.513208	0.486792	0.483019	0.483019	0.483019	0.498113	0.498113	0.516981	0.509434	0.501887	0.00757576	0.0150943	0.0113208	0.00754717	0.0151515	0.00803213	0.00754717	0.00754717	0.00377358	0.00754717	0.00754717	0.00760456	0.00377358	0.00377358	0.00377358	0	0	0
AJP74997/Chicken/USA/101343/2013/G4	0.54717	0.550943	0.54717	0.54717	0.54717	0.54717	0.54717	0.54717	0.54717	0.543396	0.550943	0.54717	0.543396	0.543396	0.520755	0.520755	0.513208	0.513208	0.486792	0.483019	0.483019	0.483019	0.498113	0.498113	0.516981	0.509434	0.501887	0.00757576	0.0150943	0.0113208	0.00754717	0.0151515	0.00803213	0.00754717	0.00754717	0.00377358	0.00754717	0.00754717	0.00760456	0.00377358	0.00377358	0.00377358	0	0	0	0
ASA69311/Broiler/Canada/SK-R16/2014/G4	0.554717	0.558491	0.554717	0.554717	0.554717	0.554717	0.554717	0.554717	0.554717	0.554717	0.562264	0.558491	0.554717	0.554717	0.524528	0.524528	0.520755	0.520755	0.501887	0.49434	0.49434	0.49434	0.501887	0.50566	0.520755	0.516981	0.509434	0.0340909	0.0415094	0.0377358	0.0339623	0.0416667	0.0361446	0.0339623	0.0339623	0.0301887	0.0339623	0.0339623	0.0342205	0.0301887	0.0301887	0.0301887	0.0264151	0.0264151	0.0264151	0.0264151	0.0264151
ASA69310/Broiler/Canada/SK-R15/2014/G4	0.554717	0.558491	0.554717	0.554717	0.554717	0.554717	0.554717	0.554717	0.554717	0.554717	0.562264	0.558491	0.554717	0.554717	0.524528	0.524528	0.520755	0.520755	0.501887	0.49434	0.49434	0.49434	0.501887	0.50566	0.520755	0.516981	0.509434	0.0340909	0.0415094	0.0377358	0.0339623	0.0416667	0.0361446	0.0339623	0.0339623	0.0301887	0.0339623	0.0339623	0.0342205	0.0301887	0.0301887	0.0301887	0.0264151	0.0264151	0.0264151	0.0264151	0.0264151	0
ALJ96766/Broiler/Pennsylvania/05907/2014/G4	0.558491	0.562264	0.558491	0.558491	0.558491	0.558491	0.558491	0.558491	0.558491	0.558491	0.566038	0.562264	0.558491	0.558491	0.532075	0.532075	0.528302	0.524528	0.50566	0.498113	0.498113	0.498113	0.513208	0.516981	0.532075	0.528302	0.520755	0.0416667	0.0490566	0.045283	0.0415094	0.0492424	0.0441767	0.0415094	0.0415094	0.0377358	0.0415094	0.0415094	0.0418251	0.0377358	0.0377358	0.0377358	0.0339623	0.0339623	0.0339623	0.0339623	0.0339623	0.0150943	0.0150943
AKT04272/Broiler/USA/04870/2014/G4	0.554717	0.558491	0.554717	0.554717	0.554717	0.554717	0.554717	0.554717	0.554717	0.554717	0.562264	0.558491	0.554717	0.554717	0.528302	0.528302	0.524528	0.524528	0.50566	0.498113	0.498113	0.498113	0.50566	0.509434	0.520755	0.516981	0.509434	0.030303	0.0377358	0.0339623	0.0301887	0.0378788	0.0321285	0.0301887	0.0301887	0.0339623	0.0377358	0.0377358	0.0380228	0.0339623	0.0264151	0.0264151	0.0301887	0.0301887	0.0301887	0.0301887	0.0301887	0.0113208	0.0113208
AJP74935/Broiler/USA/98000/2013/G4	0.54717	0.550943	0.54717	0.54717	0.54717	0.54717	0.54717	0.54717	0.54717	0.543396	0.550943	0.54717	0.543396	0.543396	0.520755	0.520755	0.513208	0.509434	0.483019	0.479245	0.479245	0.479245	0.501887	0.498113	0.516981	0.509434	0.501887	0.0113636	0.0188679	0.0150943	0.0113208	0.0189394	0.0120482	0.0113208	0.0113208	0.00754717	0.0113208	0.0113208	0.0114068	0.00754717	0.0150943	0.0150943	0.0113208	0.0113208	0.0113208	0.0113208	0.0113208	0.0301887	0.0301887
AJP74945/Broiler/USA/98955/2013/G4	0.550943	0.554717	0.550943	0.550943	0.550943	0.550943	0.550943	0.550943	0.550943	0.54717	0.554717	0.550943	0.54717	0.54717	0.524528	0.524528	0.513208	0.516981	0.486792	0.483019	0.483019	0.483019	0.501887	0.498113	0.516981	0.509434	0.501887	0.0113636	0.0188679	0.0150943	0.0113208	0.0189394	0.0120482	0.0113208	0.0113208	0.00754717	0.0113208	0.0113208	0.0114068	0.00754717	0.0150943	0.0150943	0.0113208	0.0113208	0.0113208	0.0113208	0.0113208	0.0301887	0.0301887
AJP74920/Broiler_Chicken/USA/97480/2013/G4	0.54717	0.550943	0.54717	0.54717	0.54717	0.54717	0.54717	0.54717	0.54717	0.543396	0.550943	0.54717	0.543396	0.543396	0.516981	0.516981	0.509434	0.516981	0.490566	0.486792	0.486792	0.486792	0.501887	0.501887	0.520755	0.513208	0.50566	0.0151515	0.0226415	0.0188679	0.0150943	0.0227273	0.0160643	0.0150943	0.0150943	0.0113208	0.0150943	0.0150943	0.0152091	0.0113208	0.0113208	0.0113208	0.00754717	0.00754717	0.00754717	0.00754717	0.00754717	0.0301887	0.0301887
AXI68764/Broiler/Canada/15-0157/2015/G4	0.54717	0.550943	0.54717	0.54717	0.54717	0.54717	0.54717	0.54717	0.54717	0.543396	0.550943	0.54717	0.543396	0.543396	0.520755	0.520755	0.516981	0.516981	0.490566	0.486792	0.486792	0.486792	0.498113	0.498113	0.513208	0.50566	0.498113	0.0113636	0.0188679	0.0150943	0.0113208	0.0189394	0.0120482	0.0113208	0.0113208	0.00754717	0.0113208	0.0113208	0.0114068	0.00754717	0.0150943	0.0150943	0.0113208	0.0113208	0.0113208	0.0113208	0.0113208	0.0339623	0.0339623
AKT04277/Layer_Chicken/USA/07830/2014/G4	0.54717	0.550943	0.54717	0.54717	0.54717	0.54717	0.54717	0.54717	0.54717	0.543396	0.550943	0.54717	0.543396	0.543396	0.516981	0.516981	0.509434	0.516981	0.483019	0.483019	0.483019	0.483019	0.498113	0.49434	0.516981	0.50566	0.498113	0.0151515	0.0226415	0.0188679	0.0150943	0.0227273	0.0160643	0.0150943	0.0150943	0.0113208	0.0150943	0.0150943	0.0152091	0.0113208	0.0113208	0.0113208	0.00754717	0.00754717	0.00754717	0.00754717	0.00754717	0.0339623	0.0339623
AMB37204/Layer_Chicken/USA/01224B/2014/G4	0.54717	0.550943	0.54717	0.54717	0.54717	0.54717	0.54717	0.54717	0.54717	0.543396	0.550943	0.54717	0.543396	0.543396	0.516981	0.516981	0.509434	0.516981	0.483019	0.483019	0.483019	0.483019	0.498113	0.49434	0.516981	0.50566	0.498113	0.0151515	0.0226415	0.0188679	0.0150943	0.0227273	0.0160643	0.0150943	0.0150943	0.0113208	0.0150943	0.0150943	0.0152091	0.0113208	0.0113208	0.0113208	0.00754717	0.00754717	0.00754717	0.00754717	0.00754717	0.0339623	0.0339623
ANB27701/Layer_ckicken/USA/01224b/2014/G4	0.54717	0.550943	0.54717	0.54717	0.54717	0.54717	0.54717	0.54717	0.54717	0.543396	0.550943	0.54717	0.543396	0.543396	0.516981	0.516981	0.509434	0.516981	0.483019	0.483019	0.483019	0.483019	0.498113	0.49434	0.516981	0.50566	0.498113	0.0151515	0.0226415	0.0188679	0.0150943	0.0227273	0.0160643	0.0150943	0.0150943	0.0113208	0.0150943	0.0150943	0.0152091	0.0113208	0.0113208	0.0113208	0.00754717	0.00754717	0.00754717	0.00754717	0.00754717	0.0339623	0.0339623
AJP74916/Broiler_Chicken/USA/97415/2013/G4	0.550943	0.554717	0.550943	0.550943	0.550943	0.550943	0.550943	0.550943	0.550943	0.54717	0.554717	0.550943	0.54717	0.54717	0.520755	0.520755	0.513208	0.516981	0.490566	0.486792	0.486792	0.486792	0.50566	0.50566	0.520755	0.516981	0.509434	0.0151515	0.0226415	0.0188679	0.0150943	0.0227273	0.0160643	0.0150943	0.0150943	0.0113208	0.0150943	0.0150943	0.0152091	0.0113208	0.0188679	0.0188679	0.0150943	0.0150943	0.0150943	0.0150943	0.0150943	0.0415094	0.0415094
AJP74853/Broiler/USA/95432/2012/G4	0.551331	0.555133	0.551331	0.551331	0.551331	0.551331	0.551331	0.551331	0.551331	0.547529	0.555133	0.551331	0.547529	0.547529	0.524715	0.524715	0.51711	0.520913	0.490494	0.486692	0.486692	0.486692	0.501901	0.498099	0.520913	0.509506	0.505703	0.0152672	0.0228137	0.0190114	0.0152091	0.0229008	0.0161943	0.0152091	0.0152091	0.0114068	0.0152091	0.0152091	0.0153257	0.0114068	0.0190114	0.0190114	0.0152091	0.0152091	0.0152091	0.0152091	0.0152091	0.0418251	0.0418251
ALJ96765/Broiler/Pennsylvania/22280-13/2014/G4	0.54717	0.550943	0.54717	0.54717	0.54717	0.54717	0.54717	0.54717	0.54717	0.543396	0.550943	0.54717	0.543396	0.543396	0.520755	0.520755	0.513208	0.513208	0.486792	0.483019	0.483019	0.483019	0.498113	0.498113	0.516981	0.509434	0.501887	0.0113636	0.0188679	0.0150943	0.0113208	0.0189394	0.0120482	0.0113208	0.0113208	0.00754717	0.0113208	0.0113208	0.0114068	0.00754717	0.00754717	0.00754717	0.00377358	0.00377358	0.00377358	0.00377358	0.00377358	0.0301887	0.0301887
AJP75010/Broiler/USA/101607/2013/G4	0.54717	0.550943	0.54717	0.54717	0.54717	0.54717	0.54717	0.54717	0.54717	0.543396	0.550943	0.54717	0.543396	0.543396	0.520755	0.520755	0.513208	0.513208	0.486792	0.483019	0.483019	0.483019	0.49434	0.49434	0.513208	0.50566	0.498113	0.0113636	0.0188679	0.0150943	0.0113208	0.0189394	0.0120482	0.0113208	0.0113208	0.00754717	0.0113208	0.0113208	0.0114068	0.00754717	0.00754717	0.00754717	0.00377358	0.00377358	0.00377358	0.00377358	0.00377358	0.0301887	0.0301887
QDC35601/China/Broiler/LCYG-160916/G4	0.558491	0.562264	0.558491	0.558491	0.558491	0.558491	0.558491	0.558491	0.558491	0.554717	0.558491	0.554717	0.554717	0.554717	0.520755	0.520755	0.509434	0.509434	0.486792	0.479245	0.479245	0.479245	0.501887	0.49434	0.509434	0.501887	0.49434	0.0378788	0.045283	0.0415094	0.0377358	0.0416667	0.0401606	0.0377358	0.0377358	0.0339623	0.0377358	0.0377358	0.0380228	0.0339623	0.0377358	0.0377358	0.0339623	0.0339623	0.0339623	0.0339623	0.0339623	0.0603774	0.0603774
QDC35598/Broiler/China/YTPL/150516/2015/G4	0.558491	0.562264	0.558491	0.558491	0.558491	0.558491	0.558491	0.558491	0.558491	0.554717	0.558491	0.554717	0.554717	0.554717	0.520755	0.520755	0.509434	0.509434	0.486792	0.471698	0.471698	0.471698	0.498113	0.501887	0.516981	0.513208	0.50566	0.0492424	0.0566038	0.0528302	0.0490566	0.0530303	0.0522088	0.0490566	0.0490566	0.045283	0.0490566	0.0490566	0.0494297	0.045283	0.0490566	0.0490566	0.045283	0.045283	0.045283	0.045283	0.045283	0.0716981	0.0716981
AWV55509/Broiler/Chicken/China/LY383/2017/G4	0.554717	0.558491	0.554717	0.554717	0.554717	0.554717	0.554717	0.554717	0.554717	0.550943	0.554717	0.550943	0.550943	0.550943	0.516981	0.516981	0.50566	0.50566	0.483019	0.467925	0.467925	0.467925	0.49434	0.498113	0.513208	0.509434	0.501887	0.0454545	0.0528302	0.0490566	0.045283	0.0492424	0.0481928	0.045283	0.045283	0.0415094	0.045283	0.045283	0.0456274	0.0415094	0.045283	0.045283	0.0415094	0.0415094	0.0415094	0.0415094	0.0415094	0.0679245	0.0679245
QDC35615/Brolier_Breeder/China/YTHY-160422/2013/G4	0.554717	0.558491	0.554717	0.554717	0.554717	0.554717	0.554717	0.554717	0.554717	0.550943	0.554717	0.550943	0.550943	0.550943	0.516981	0.516981	0.50566	0.50566	0.483019	0.467925	0.467925	0.467925	0.49434	0.498113	0.513208	0.509434	0.501887	0.0454545	0.0528302	0.0490566	0.045283	0.0492424	0.0481928	0.045283	0.045283	0.0415094	0.045283	0.045283	0.0456274	0.0415094	0.045283	0.045283	0.0415094	0.0415094	0.0415094	0.0415094	0.0415094	0.0679245	0.0679245
ACN56942/Chicken/Israel/ISR5221/2007/G5	0.539623	0.543396	0.539623	0.539623	0.539623	0.539623	0.539623	0.539623	0.539623	0.535849	0.539623	0.535849	0.535849	0.535849	0.516981	0.516981	0.513208	0.501887	0.49434	0.490566	0.490566	0.490566	0.483019	0.49434	0.49434	0.501887	0.49434	0.147727	0.154717	0.143396	0.14717	0.147727	0.156627	0.14717	0.14717	0.143396	0.14717	0.14717	0.148289	0.143396	0.14717	0.14717	0.143396	0.143396	0.143396	0.143396	0.143396	0.162264	0.162264
ACN56935/Chicken/Israel/ISR5217/2007/G5	0.543396	0.54717	0.543396	0.543396	0.543396	0.543396	0.543396	0.543396	0.543396	0.539623	0.543396	0.539623	0.539623	0.539623	0.520755	0.520755	0.516981	0.50566	0.498113	0.49434	0.49434	0.49434	0.486792	0.49434	0.498113	0.501887	0.498113	0.151515	0.158491	0.14717	0.150943	0.151515	0.160643	0.150943	0.150943	0.14717	0.150943	0.150943	0.152091	0.14717	0.150943	0.150943	0.14717	0.14717	0.14717	0.14717	0.14717	0.166038	0.166038
ACN56934/Chicken/Israel/ISR5234/2006/G5	0.560606	0.564394	0.560606	0.560606	0.560606	0.560606	0.560606	0.560606	0.560606	0.556818	0.560606	0.556818	0.556818	0.556818	0.537879	0.537879	0.526515	0.518939	0.511364	0.503788	0.503788	0.503788	0.496212	0.503788	0.511364	0.515152	0.511364	0.1673	0.174242	0.162879	0.166667	0.1673	0.177419	0.166667	0.166667	0.162879	0.166667	0.166667	0.167939	0.162879	0.166667	0.166667	0.162879	0.162879	0.162879	0.162879	0.162879	0.17803	0.17803
UIO60643/Chicken/Egypt/Gharbia/1-20/2020/G5	0.558491	0.562264	0.558491	0.558491	0.558491	0.558491	0.558491	0.558491	0.558491	0.554717	0.558491	0.554717	0.554717	0.554717	0.528302	0.528302	0.50566	0.50566	0.49434	0.490566	0.490566	0.490566	0.49434	0.49434	0.50566	0.50566	0.501887	0.155303	0.162264	0.158491	0.154717	0.155303	0.156627	0.154717	0.154717	0.150943	0.154717	0.154717	0.155894	0.150943	0.154717	0.154717	0.150943	0.150943	0.150943	0.150943	0.150943	0.166038	0.166038
UIO60644/Chicken/Egypt/Gharbia/2-20/2020/G5	0.554717	0.558491	0.554717	0.554717	0.554717	0.554717	0.554717	0.554717	0.554717	0.550943	0.554717	0.550943	0.550943	0.550943	0.524528	0.524528	0.501887	0.501887	0.490566	0.486792	0.486792	0.486792	0.486792	0.486792	0.498113	0.498113	0.49434	0.155303	0.162264	0.158491	0.154717	0.155303	0.156627	0.154717	0.154717	0.150943	0.154717	0.154717	0.155894	0.150943	0.154717	0.154717	0.150943	0.150943	0.150943	0.150943	0.150943	0.166038	0.166038
AZB49335/Chicken/Israel/ISR-5243/2018/G5	0.558491	0.562264	0.558491	0.558491	0.558491	0.558491	0.558491	0.558491	0.558491	0.554717	0.558491	0.554717	0.554717	0.554717	0.524528	0.524528	0.50566	0.50566	0.490566	0.49434	0.49434	0.49434	0.490566	0.498113	0.509434	0.509434	0.50566	0.159091	0.158491	0.162264	0.158491	0.159091	0.164659	0.158491	0.158491	0.154717	0.158491	0.158491	0.155894	0.154717	0.158491	0.158491	0.154717	0.154717	0.154717	0.154717	0.154717	0.173585	0.173585
AMA98204/Chicken/Israel/ISR-5241/2015/G5	0.554717	0.558491	0.554717	0.554717	0.554717	0.554717	0.554717	0.554717	0.554717	0.550943	0.554717	0.550943	0.550943	0.550943	0.520755	0.520755	0.501887	0.501887	0.49434	0.490566	0.490566	0.490566	0.486792	0.490566	0.501887	0.498113	0.49434	0.147727	0.154717	0.150943	0.14717	0.147727	0.148594	0.14717	0.14717	0.143396	0.14717	0.14717	0.144487	0.143396	0.14717	0.14717	0.143396	0.143396	0.143396	0.143396	0.143396	0.162264	0.162264
AZA04961/Chicken/Israel/5244/2018/G5	0.564394	0.568182	0.564394	0.564394	0.564394	0.564394	0.564394	0.564394	0.564394	0.560606	0.564394	0.560606	0.560606	0.560606	0.530303	0.530303	0.511364	0.511364	0.496212	0.5	0.5	0.5	0.492424	0.496212	0.507576	0.503788	0.5	0.159696	0.159091	0.162879	0.159091	0.159696	0.16129	0.159091	0.159091	0.155303	0.159091	0.159091	0.156489	0.155303	0.159091	0.159091	0.155303	0.155303	0.155303	0.155303	0.155303	0.174242	0.174242
AZB49334/Chicken/Israel/ISR-5242/2018/G5	0.572549	0.576471	0.572549	0.572549	0.572549	0.572549	0.572549	0.572549	0.572549	0.568627	0.572549	0.568627	0.568627	0.568627	0.537255	0.537255	0.517647	0.509804	0.494118	0.498039	0.498039	0.498039	0.494118	0.494118	0.509804	0.505882	0.501961	0.153543	0.152941	0.156863	0.152941	0.153543	0.154812	0.152941	0.152941	0.14902	0.152941	0.152941	0.150198	0.14902	0.152941	0.152941	0.14902	0.14902	0.14902	0.14902	0.14902	0.164706	0.164706
ASA69305/Broiler/Canada/SK-R10/2014/G6	0.528302	0.528302	0.528302	0.528302	0.528302	0.528302	0.528302	0.528302	0.528302	0.524528	0.528302	0.524528	0.524528	0.524528	0.501887	0.50566	0.50566	0.520755	0.50566	0.509434	0.509434	0.509434	0.475472	0.479245	0.483019	0.471698	0.471698	0.439394	0.437736	0.437736	0.437736	0.439394	0.437751	0.437736	0.437736	0.437736	0.441509	0.437736	0.437262	0.437736	0.437736	0.437736	0.437736	0.437736	0.437736	0.437736	0.437736	0.449057	0.449057
ASA69306/Broiler/Canada/SK-R11/2014/G6	0.532075	0.532075	0.532075	0.532075	0.532075	0.532075	0.532075	0.532075	0.532075	0.528302	0.532075	0.528302	0.528302	0.528302	0.50566	0.509434	0.50566	0.520755	0.50566	0.509434	0.509434	0.509434	0.479245	0.475472	0.479245	0.475472	0.475472	0.443182	0.441509	0.441509	0.441509	0.443182	0.441767	0.441509	0.441509	0.441509	0.445283	0.441509	0.441065	0.441509	0.441509	0.441509	0.441509	0.441509	0.441509	0.441509	0.441509	0.45283	0.45283
ASA69307/Broiler/Canada/SK-R12/2013/G6	0.528302	0.528302	0.528302	0.528302	0.528302	0.528302	0.528302	0.528302	0.528302	0.524528	0.528302	0.524528	0.524528	0.524528	0.50566	0.50566	0.50566	0.524528	0.501887	0.509434	0.509434	0.509434	0.483019	0.483019	0.486792	0.475472	0.475472	0.439394	0.437736	0.437736	0.437736	0.439394	0.437751	0.437736	0.437736	0.437736	0.441509	0.441509	0.437262	0.437736	0.437736	0.437736	0.437736	0.437736	0.437736	0.437736	0.437736	0.449057	0.449057
ARB05676/Broiler/Canada/SK-R34/2013/G6	0.543396	0.543396	0.543396	0.543396	0.543396	0.543396	0.543396	0.543396	0.543396	0.539623	0.54717	0.539623	0.543396	0.539623	0.524528	0.520755	0.528302	0.54717	0.524528	0.532075	0.532075	0.532075	0.49434	0.483019	0.490566	0.479245	0.479245	0.439394	0.437736	0.437736	0.437736	0.439394	0.433735	0.437736	0.437736	0.437736	0.437736	0.441509	0.43346	0.437736	0.437736	0.437736	0.437736	0.437736	0.437736	0.437736	0.437736	0.441509	0.441509
ASA69300/Chicken/Canada/SK-R5/2014/G6	0.543396	0.543396	0.543396	0.543396	0.543396	0.543396	0.543396	0.543396	0.543396	0.539623	0.535849	0.539623	0.535849	0.539623	0.50566	0.50566	0.49434	0.516981	0.50566	0.483019	0.483019	0.483019	0.433962	0.437736	0.441509	0.433962	0.433962	0.416667	0.422642	0.418868	0.415094	0.420455	0.417671	0.415094	0.415094	0.411321	0.411321	0.411321	0.406844	0.411321	0.411321	0.411321	0.407547	0.407547	0.407547	0.407547	0.407547	0.415094	0.415094
ARB05675/Chicken/Canada/SK-R33/2013/G6	0.543396	0.543396	0.543396	0.543396	0.543396	0.543396	0.543396	0.543396	0.543396	0.539623	0.535849	0.539623	0.535849	0.539623	0.509434	0.509434	0.501887	0.520755	0.50566	0.486792	0.486792	0.486792	0.430189	0.433962	0.437736	0.430189	0.430189	0.409091	0.415094	0.411321	0.407547	0.412879	0.413655	0.407547	0.407547	0.403774	0.403774	0.403774	0.39924	0.403774	0.403774	0.403774	0.4	0.4	0.4	0.4	0.4	0.407547	0.407547
ARB05671/Chicken/Canada/SK-R29/2013/G6	0.54717	0.54717	0.54717	0.54717	0.54717	0.54717	0.54717	0.54717	0.54717	0.543396	0.539623	0.543396	0.539623	0.543396	0.501887	0.501887	0.49434	0.520755	0.509434	0.486792	0.486792	0.486792	0.433962	0.437736	0.441509	0.433962	0.433962	0.412879	0.418868	0.415094	0.411321	0.416667	0.417671	0.411321	0.411321	0.407547	0.407547	0.407547	0.403042	0.407547	0.407547	0.407547	0.403774	0.403774	0.403774	0.403774	0.403774	0.411321	0.411321
ARB05679/Chicken/Canada/_SK-R37/2013/G6	0.54717	0.54717	0.54717	0.54717	0.54717	0.54717	0.54717	0.54717	0.54717	0.543396	0.539623	0.543396	0.539623	0.543396	0.498113	0.498113	0.49434	0.516981	0.50566	0.483019	0.483019	0.483019	0.437736	0.441509	0.441509	0.437736	0.437736	0.416667	0.422642	0.418868	0.415094	0.416667	0.421687	0.415094	0.415094	0.411321	0.411321	0.411321	0.406844	0.411321	0.411321	0.411321	0.407547	0.407547	0.407547	0.407547	0.407547	0.415094	0.415094
ASA69303/Chicken/Canada/_SK-R8/2014/G6	0.54717	0.54717	0.54717	0.54717	0.54717	0.54717	0.54717	0.54717	0.54717	0.543396	0.539623	0.543396	0.539623	0.543396	0.498113	0.498113	0.49434	0.516981	0.50566	0.483019	0.483019	0.483019	0.437736	0.441509	0.441509	0.437736	0.437736	0.416667	0.422642	0.418868	0.415094	0.416667	0.421687	0.415094	0.415094	0.411321	0.411321	0.411321	0.406844	0.411321	0.411321	0.411321	0.407547	0.407547	0.407547	0.407547	0.407547	0.415094	0.415094
[truncated: 35 more columns]

## Sheet: Caption
Table. Estimates of Evolutionary Divergence between Sequences
The number of amino acid differences per site from between sequences are shown. This analysis involved 84 amino acid sequences. All ambiguous positions were removed for each sequence pair (pairwise deletion option). There were a total of 281 positions in the final dataset. Evolutionary analyses were conducted in MEGA11 [1]
1. Tamura K., Stecher G., and Kumar S. (2021). MEGA 11: Molecular Evolutionary Genetics Analysis Version 11. Molecular Biology and Evolution https://doi.org/10.1093/molbev/msab120.
Disclaimer: Although utmost care has been taken to ensure the correctness of the caption, the caption text is provided "as is" without any warranty of any kind. Authors advise the user to carefully check the caption prior to its use for any purpose and report any errors or problems to the authors immediately (www.megasoftware.net). In no event shall the authors and their employers be liable for a…
